# Supplementary material for: Expression of Concern: Protective Role of Acetylsalicylic Acid in Experimental Trypanosoma cruzi Infection: Evidence of a 15-epi-Lipoxin A4-Mediated Effect
Source: PLoS Negl Trop Dis. 2024 Sep 5;18(9):e0012471. doi: 10.1371/journal.pntd.0012471 (PMC11376536; doi:10.1371/journal.pntd.0012471)
Supplement: S2 File — A) Original western blot images. B) Western blots with ponceau staining and molecular weight markers for experiment in S1 File. C) Quantitative data. D) Protocol including quantification method. E) Plots for density quantification. (ZIP) [file pntd.0012471.s002.zip]

Archive with 5 entries (5 files):
- S2 File/A. Original WBs for new figure 2D.pptx
- S2 File/B. Ponceau, Mol weight and line WB marks.tif
- S2 File/C. QUANT DATA May-2024.xlsx
- S2 File/D. Protocol for the Repeat Experiment of Figure 2D and 2E in S1 File.docx
- S2 File/E. Plot for Densit Quantification COX1 and COX2.pptx
