# Supplementary material for: Expression of Concern: Protective Role of Acetylsalicylic Acid in Experimental Trypanosoma cruzi Infection: Evidence of a 15-epi-Lipoxin A4-Mediated Effect
Source: PLoS Negl Trop Dis. 2024 Sep 5;18(9):e0012471. doi: 10.1371/journal.pntd.0012471 (PMC11376536; doi:10.1371/journal.pntd.0012471)
Supplement: S2 File — A) Original western blot images. B) Western blots with ponceau staining and molecular weight markers for experiment in S1 File. C) Quantitative data. D) Protocol including quantification method. E) Plots for density quantification. (ZIP) [file pntd.0012471.s002.zip › S2 File/C. QUANT DATA May-2024.xlsx]

## Sheet: Hoja2
			COX	B-ACTIN	COX/B-ACTIN	NORM
N1	COX2	RAW	4188.2	32691.3	0.128114	1
		RAW + T. cruzi	30974.7	37008.7	0.836957	6.53293
		RAW + LPS	31142.8	39889.7	0.780722	6.09398
	COX1	RAW	19091	32727.5	0.583333	1
		RAW + T. cruzi	31415.1	37386.8	0.840271	1.44046
		RAW + LPS	46159.3	41605.7	1.10945	1.90191
			COX	B-ACTIN	COX/B-ACTIN	NORM
N2	COX2	RAW	10314.1	36163.1	0.285211	1
		RAW + T. cruzi	47446.8	40402.2	1.17436	4.11751
		RAW + LPS	52568.2	41525.1	1.26594	4.43859
	COX1	RAW	24984.6	35234.9	0.709085	1
		RAW + T. cruzi	2118.16	24681.7	0.085819	0.121028
		RAW + LPS	44353.6	44156.7	1.00446	1.41656
			COX	B-ACTIN	COX/B-ACTIN	NORM
N3	COX2	RAW	7964.07	49150	0.162036	1
		RAW + T. cruzi	36647.7	54950.4	0.666922	4.11588
		RAW + LPS	49043.6	54010	0.908046	5.60397
	COX1	RAW	27470.5	26248.8	1.04655	1
		RAW + T. cruzi	9955.78	20831.7	0.477915	0.45666
		RAW + LPS	21390.8	41991.5	0.509408	0.486752
			COX	B-ACTIN	COX/B-ACTIN	NORM
N4	COX2	RAW	7563.78	46102.7	0.164064	1
		RAW + T. cruzi	36821.9	44165.2	0.833733	5.08176
		RAW + LPS	59490.7	48303.8	1.23159	7.5068
	COX1	RAW	23100.7	34744.8	0.664866	1
		RAW + T. cruzi	24581.5	44576.8	0.551441	0.829402
		RAW + LPS	11771.1	78554.3	0.149847	0.225379
